# Supplementary material for: Genome-wide aggregated trans-effects on risk of type 1 diabetes: A test of the “omnigenic” sparse effector hypothesis of complex trait genetics
Source: Am J Hum Genet. 2023 May 9;110(6):913–26. doi: 10.1016/j.ajhg.2023.04.003 (PMC10257008; doi:10.1016/j.ajhg.2023.04.003)
Supplement: Table S2. Associations of trans-eQTL scores in HLA region with T1D, filtered at p < 10−6 [file mmc2.xlsx]

## Sheet: table.s2
Associations of trans- eQTL scores in HLA region with T1D, filtered at p < 10−6
gene_symbol	chromosome	gene_pos	Estimate	z.abs
TNFRSF4	1	1.21	-0.34	\ensuremath{1 \times 10^{-53}}
RAP1GAP	1	21.6	0.1	\ensuremath{3 \times 10^{-7}}
SERINC2	1	31.41	0.26	\ensuremath{7 \times 10^{-33}}
GBP1	1	89.05	-0.27	\ensuremath{2 \times 10^{-22}}
GBP2	1	89.11	0.14	\ensuremath{1 \times 10^{-11}}
PHGDH	1	119.65	0.39	\ensuremath{3 \times 10^{-50}}
REG4	1	119.79	-0.38	\ensuremath{6 \times 10^{-19}}
SLAMF1	1	160.61	0.35	\ensuremath{2 \times 10^{-51}}
FCRLA	1	161.71	-0.51	\ensuremath{5 \times 10^{-32}}
CR2	1	207.45	0.22	\ensuremath{9 \times 10^{-21}}
ACP1	2	0.26	-0.66	\ensuremath{6 \times 10^{-70}}
GALNT14	2	30.91	0.12	\ensuremath{4 \times 10^{-10}}
NLRC4	2	32.22	-0.32	\ensuremath{7 \times 10^{-47}}
GNLY	2	85.69	0.17	\ensuremath{9 \times 10^{-11}}
DPP4	2	161.99	0.18	\ensuremath{3 \times 10^{-18}}
STAT1	2	190.91	0.12	\ensuremath{7 \times 10^{-10}}
CTLA4	2	203.85	-0.41	\ensuremath{9 \times 10^{-65}}
TNS1	2	217.8	-0.29	\ensuremath{1 \times 10^{-33}}
UICLM	2	240.95	0.2	\ensuremath{2 \times 10^{-22}}
SEC13	3	10.29	0.71	\ensuremath{4 \times 10^{-53}}
COLQ	3	15.45	-0.52	\ensuremath{3 \times 10^{-41}}
CISH	3	50.61	-0.5	\ensuremath{5 \times 10^{-120}}
LRIG1	3	66.38	0.3	\ensuremath{9 \times 10^{-36}}
CBLB	3	105.66	0.95	\ensuremath{5 \times 10^{-338}}
PPM1L	3	160.76	-0.79	\ensuremath{4 \times 10^{-137}}
TAPT1	4	16.16	0.11	\ensuremath{9 \times 10^{-8}}
DTHD1	4	36.28	0.46	\ensuremath{1 \times 10^{-96}}
HOPX	4	56.65	-0.18	\ensuremath{3 \times 10^{-15}}
FAM13A	4	88.73	-0.58	\ensuremath{1 \times 10^{-102}}
BANK1	4	101.41	0.35	\ensuremath{2 \times 10^{-38}}
INPP4B	4	142.02	1	\ensuremath{1 \times 10^{-355}}
GZMK	5	55.02	-0.12	\ensuremath{3 \times 10^{-8}}
GZMA	5	55.1	0.65	\ensuremath{5 \times 10^{-203}}
ANKRD55	5	56.1	0.11	\ensuremath{1 \times 10^{-7}}
TMEM171	5	73.12	-0.73	\ensuremath{1 \times 10^{-125}}
CD14	5	140.63	0.64	\ensuremath{2 \times 10^{-49}}
CSF1R	5	150.05	0.16	\ensuremath{2 \times 10^{-12}}
SQSTM1	5	179.81	0.25	\ensuremath{4 \times 10^{-34}}
H2BC4	6	26.11	-0.69	\ensuremath{1 \times 10^{-136}}
BTN3A3	6	26.44	-0.37	\ensuremath{1 \times 10^{-56}}
IER3	6	30.74	0.54	\ensuremath{3 \times 10^{-67}}
AIF1	6	31.62	-0.19	\ensuremath{2 \times 10^{-24}}
PBX2	6	32.18	0.37	\ensuremath{9 \times 10^{-65}}
PACSIN1	6	34.47	-0.32	\ensuremath{9 \times 10^{-44}}
NT5E	6	85.45	0.16	\ensuremath{8 \times 10^{-14}}
SLC16A10	6	111.09	-0.58	\ensuremath{6 \times 10^{-102}}
PHACTR2	6	143.54	0.17	\ensuremath{3 \times 10^{-16}}
GPR146	7	1.04	-0.71	\ensuremath{2 \times 10^{-123}}
CYTH3	7	6.16	-0.19	\ensuremath{7 \times 10^{-15}}
TSPAN13	7	16.75	-0.17	\ensuremath{1 \times 10^{-16}}
AOAH	7	36.51	-0.59	\ensuremath{5 \times 10^{-120}}
STAG3	7	100.18	-0.68	\ensuremath{2 \times 10^{-120}}
NRCAM	7	108.15	0.16	\ensuremath{2 \times 10^{-8}}
LRRN3	7	111.09	-0.56	\ensuremath{3 \times 10^{-112}}
CLEC5A	7	141.93	-0.28	\ensuremath{6 \times 10^{-31}}
TRBV2	7	142.3	0.26	\ensuremath{5 \times 10^{-12}}
TRBV4-1	7	142.31	0.82	\ensuremath{1 \times 10^{-150}}
TRBV6-1	7	142.33	-1.17	\ensuremath{1 \times 10^{-221}}
TRBV7-3	7	142.38	0.83	\ensuremath{2 \times 10^{-126}}
TRBV5-4	7	142.46	-0.29	\ensuremath{3 \times 10^{-22}}
TRBV6-6	7	142.47	-0.87	\ensuremath{4 \times 10^{-179}}
TRBV5-6	7	142.5	-0.63	\ensuremath{5 \times 10^{-195}}
CNTNAP2	7	146.12	0.22	\ensuremath{1 \times 10^{-25}}
DMTN	8	22.05	-0.47	\ensuremath{1 \times 10^{-27}}
RNF5P1	8	38.6	-0.17	\ensuremath{1 \times 10^{-11}}
AP3M2	8	42.15	-0.91	\ensuremath{7 \times 10^{-215}}
NCALD	8	101.69	-0.19	\ensuremath{3 \times 10^{-20}}
NDRG1	8	133.24	-0.28	\ensuremath{2 \times 10^{-35}}
LYPD2	8	142.75	-0.43	\ensuremath{1 \times 10^{-30}}
MIR600HG	9	123.11	0.19	\ensuremath{7 \times 10^{-15}}
LCN2	9	128.15	-0.17	\ensuremath{3 \times 10^{-13}}
ARID5B	10	61.9	-0.26	\ensuremath{5 \times 10^{-32}}
EGR2	10	62.81	-0.19	\ensuremath{1 \times 10^{-15}}
HKDC1	10	69.22	-0.11	\ensuremath{1 \times 10^{-8}}
PRF1	10	70.6	-0.64	\ensuremath{8 \times 10^{-50}}
ADK	10	74.15	-0.72	\ensuremath{3 \times 10^{-64}}
CUEDC2	10	102.42	-0.72	\ensuremath{3 \times 10^{-93}}
ABLIM1	10	114.43	-0.13	\ensuremath{7 \times 10^{-10}}
ZNF511	10	133.31	0.57	\ensuremath{3 \times 10^{-49}}
TSSC4	11	2.4	-0.19	\ensuremath{2 \times 10^{-8}}
DKK3	11	11.96	0.46	\ensuremath{1 \times 10^{-96}}
PDE3B	11	14.64	-1.29	\ensuremath{1 \times 10^{-351}}
SSRP1	11	57.33	0.36	\ensuremath{3 \times 10^{-60}}
UBE2L6	11	57.55	0.34	\ensuremath{3 \times 10^{-55}}
SERPING1	11	57.6	-0.64	\ensuremath{7 \times 10^{-87}}
MS4A7	11	60.38	0.69	\ensuremath{1 \times 10^{-60}}
CD6	11	60.97	0.18	\ensuremath{1 \times 10^{-15}}
CD5	11	61.1	-0.19	\ensuremath{2 \times 10^{-16}}
POLR2G	11	62.76	-0.7	\ensuremath{8 \times 10^{-130}}
BATF2	11	64.99	-0.29	\ensuremath{1 \times 10^{-38}}
CD248	11	66.31	0.22	\ensuremath{2 \times 10^{-13}}
CDK2AP2	11	67.51	0.68	\ensuremath{4 \times 10^{-72}}
SERPINH1	11	75.56	0.5	\ensuremath{1 \times 10^{-116}}
BIRC2	11	102.35	-0.37	\ensuremath{3 \times 10^{-37}}
CXCR5	11	118.88	0.51	\ensuremath{7 \times 10^{-82}}
WNT5B	12	1.53	0.18	\ensuremath{2 \times 10^{-11}}
LAG3	12	6.77	-1.1	\ensuremath{6 \times 10^{-266}}
GPR162	12	6.82	0.35	\ensuremath{2 \times 10^{-51}}
PTPN6	12	6.95	0.79	\ensuremath{4 \times 10^{-137}}
KLRG1	12	8.95	-1.06	\ensuremath{4 \times 10^{-161}}
KLRF1	12	9.83	-0.46	\ensuremath{6 \times 10^{-36}}
KLRC1	12	10.44	0.17	\ensuremath{6 \times 10^{-15}}
LINC02446	12	10.55	0.31	\ensuremath{5 \times 10^{-25}}
PUS7L	12	43.72	-0.27	\ensuremath{3 \times 10^{-14}}
ASIC1	12	50.06	0.52	\ensuremath{4 \times 10^{-52}}
SMAGP	12	51.24	-0.13	\ensuremath{9 \times 10^{-11}}
MFSD5	12	53.25	0.35	\ensuremath{2 \times 10^{-51}}
SOCS2	12	93.57	-0.28	\ensuremath{2 \times 10^{-34}}
ULK1	12	131.89	-0.55	\ensuremath{2 \times 10^{-140}}
RUBCNL	13	46.33	-0.35	\ensuremath{2 \times 10^{-51}}
SPRY2	13	80.34	-0.25	\ensuremath{3 \times 10^{-31}}
GPR183	13	99.29	0.64	\ensuremath{4 \times 10^{-151}}
TNFSF13B	13	108.25	-0.16	\ensuremath{2 \times 10^{-12}}
TFDP1	13	113.58	0.78	\ensuremath{7 \times 10^{-158}}
TRAV1-2	14	21.64	1.13	\ensuremath{1 \times 10^{-267}}
TRAV2	14	21.71	-0.14	\ensuremath{1 \times 10^{-11}}
TRAV5	14	21.75	-0.59	\ensuremath{2 \times 10^{-63}}
TRAV6	14	21.77	-0.85	\ensuremath{9 \times 10^{-126}}
TRAV8-1	14	21.8	0.41	\ensuremath{1 \times 10^{-18}}
TRAV13-1	14	21.87	-0.77	\ensuremath{1 \times 10^{-105}}
TRAV12-2	14	21.89	0.49	\ensuremath{3 \times 10^{-35}}
TRAV8-4	14	21.89	0.19	\ensuremath{7 \times 10^{-16}}
TRAV13-2	14	21.92	-0.82	\ensuremath{4 \times 10^{-109}}
TRAV19	14	22.01	-0.19	\ensuremath{7 \times 10^{-15}}
TRAV21	14	22.05	-0.61	\ensuremath{1 \times 10^{-76}}
TRAV22	14	22.07	0.24	\ensuremath{2 \times 10^{-29}}
TRAV23DV6	14	22.09	-0.8	\ensuremath{7 \times 10^{-215}}
TRAV25	14	22.11	-0.64	\ensuremath{8 \times 10^{-50}}
TRAV26-1	14	22.12	-0.65	\ensuremath{1 \times 10^{-208}}
TRAV29DV5	14	22.16	0.76	\ensuremath{4 \times 10^{-72}}
TRAV26-2	14	22.2	-0.51	\ensuremath{1 \times 10^{-70}}
TRAV36DV7	14	22.23	-0.35	\ensuremath{8 \times 10^{-50}}
TRAV38-1	14	22.27	-0.26	\ensuremath{3 \times 10^{-8}}
TRAV38-2DV8	14	22.28	0.37	\ensuremath{2 \times 10^{-61}}
TRAV41	14	22.32	0.19	\ensuremath{7 \times 10^{-15}}
TINF2	14	24.24	-0.67	\ensuremath{2 \times 10^{-128}}
CTSG	14	24.57	-0.25	\ensuremath{3 \times 10^{-22}}
BATF	14	75.52	-0.25	\ensuremath{4 \times 10^{-16}}
ZBTB42	14	104.8	-0.68	\ensuremath{3 \times 10^{-104}}
CRIP2	14	105.47	-0.31	\ensuremath{4 \times 10^{-48}}
APBA2	15	28.88	0.38	\ensuremath{1 \times 10^{-63}}
PSMA4	15	78.54	-0.84	\ensuremath{3 \times 10^{-104}}
ANPEP	15	89.78	0.21	\ensuremath{1 \times 10^{-17}}
YPEL3	16	30.09	-0.19	\ensuremath{3 \times 10^{-20}}
DCTPP1	16	30.42	0.25	\ensuremath{6 \times 10^{-28}}
LPCAT2	16	55.51	-1.09	\ensuremath{1 \times 10^{-161}}
MT2A	16	56.61	-0.11	\ensuremath{4 \times 10^{-8}}
E2F4	16	67.19	-0.33	\ensuremath{5 \times 10^{-48}}
PSMB10	16	67.93	0.29	\ensuremath{5 \times 10^{-42}}
DEF8	16	89.95	0.71	\ensuremath{4 \times 10^{-209}}
SPNS3	17	4.43	-0.65	\ensuremath{1 \times 10^{-205}}
VMO1	17	4.79	-0.14	\ensuremath{5 \times 10^{-11}}
TRAPPC1	17	7.93	-0.21	\ensuremath{5 \times 10^{-10}}
EIF1	17	41.69	0.36	\ensuremath{6 \times 10^{-54}}
MPO	17	58.27	-1.05	\ensuremath{3 \times 10^{-153}}
CYB561	17	63.43	0.13	\ensuremath{1 \times 10^{-9}}
CD79B	17	63.93	-0.15	\ensuremath{4 \times 10^{-11}}
NAT9	17	74.77	-0.62	\ensuremath{6 \times 10^{-71}}
LGALS3BP	17	78.97	0.19	\ensuremath{7 \times 10^{-15}}
FECH	18	57.54	-0.76	\ensuremath{8 \times 10^{-260}}
MKNK2	19	2.04	-0.62	\ensuremath{7 \times 10^{-183}}
FCER2	19	7.69	0.47	\ensuremath{2 \times 10^{-71}}
CARM1	19	10.87	-0.6	\ensuremath{9 \times 10^{-123}}
CD22	19	35.32	-0.61	\ensuremath{3 \times 10^{-132}}
CD79A	19	41.88	0.19	\ensuremath{4 \times 10^{-14}}
CABP5	19	48.03	-0.57	\ensuremath{3 \times 10^{-99}}
RRAS	19	49.64	0.66	\ensuremath{6 \times 10^{-70}}
MRPS26	20	3.05	0.18	\ensuremath{1 \times 10^{-11}}
ISM1	20	13.22	0.31	\ensuremath{5 \times 10^{-45}}
APMAP	20	24.96	0.37	\ensuremath{2 \times 10^{-68}}
TP53INP2	20	34.7	-0.32	\ensuremath{1 \times 10^{-56}}
BPI	20	38.3	0.11	\ensuremath{6 \times 10^{-7}}
RNF114	20	49.94	0.96	\ensuremath{5 \times 10^{-153}}
ABCG1	21	42.2	-0.16	\ensuremath{3 \times 10^{-12}}
S100B	21	46.6	0.68	\ensuremath{1 \times 10^{-235}}
SDF2L1	22	21.64	-0.29	\ensuremath{1 \times 10^{-18}}
OSBP2	22	30.69	0.19	\ensuremath{7 \times 10^{-15}}
IL2RB	22	37.12	-0.19	\ensuremath{7 \times 10^{-15}}
APOBEC3H	22	39.1	-0.69	\ensuremath{3 \times 10^{-205}}
XRCC6	22	41.62	0.18	\ensuremath{1 \times 10^{-7}}
CD40LG	X	136.65	0.19	\ensuremath{5 \times 10^{-20}}
