# Supplementary material for: Genome-wide aggregated trans-effects on risk of type 1 diabetes: A test of the “omnigenic” sparse effector hypothesis of complex trait genetics
Source: Am J Hum Genet. 2023 May 9;110(6):913–26. doi: 10.1016/j.ajhg.2023.04.003 (PMC10257008; doi:10.1016/j.ajhg.2023.04.003)
Supplement: Table S3. All trans-expression scores associated with T1D at p < 10−6 [file mmc3.xlsx]

## Sheet: table.s3
All trans- expression scores associated with T1D at p < 10−6
gene_symbol	chromosome	gene_pos	locus.diversity	Estimate_trans	z.abs_trans	Estimate_cis	z.abs_cis
ISG15	1	1	3.8	0.09	\ensuremath{6 \times 10^{-7}}	0.03	0.07
DHRS3	1	12.57	4.8	0.12	\ensuremath{9 \times 10^{-11}}	0.03	0.2
EPHB2	1	22.71	1	0.26	\ensuremath{3 \times 10^{-46}}	0.03	0.09
TCEA3	1	23.38	2	0.26	\ensuremath{1 \times 10^{-46}}	0.01	0.5
IFNLR1	1	24.15	3.9	-0.11	\ensuremath{3 \times 10^{-8}}	-0.01	0.4
RCAN3	1	24.5	2	0.13	\ensuremath{5 \times 10^{-12}}	0	0.8
LDLRAP1	1	25.54	5	0.12	\ensuremath{7 \times 10^{-10}}	0	0.8
ZNF683	1	26.36	6.9	-0.1	\ensuremath{2 \times 10^{-7}}
IFI6	1	27.67	5.5	0.11	\ensuremath{2 \times 10^{-8}}
ARMH1	1	44.67	3.9	-0.14	\ensuremath{2 \times 10^{-13}}	0.03	0.2
AK5	1	77.28	3.6	0.1	\ensuremath{5 \times 10^{-7}}	0	1
IFI44L	1	78.62	7.3	0.1	\ensuremath{2 \times 10^{-7}}	-0.03	0.2
IFI44	1	78.65	5.7	0.1	\ensuremath{8 \times 10^{-8}}	0	0.9
GBP1	1	89.05	2.5	0.09	\ensuremath{7 \times 10^{-7}}	0.03	0.2
GBP2	1	89.11	4.9	0.1	\ensuremath{9 \times 10^{-8}}	-0.02	0.2
DPYD	1	97.08	3	0.11	\ensuremath{4 \times 10^{-9}}	0.01	0.6
INKA2	1	111.68	2.7	-0.12	\ensuremath{1 \times 10^{-9}}	0.01	0.6
FCGR1A	1	149.78	2.5	0.11	\ensuremath{2 \times 10^{-9}}	0	0.9
AC243772.2	1	149.79	2.6	0.12	\ensuremath{1 \times 10^{-9}}	0	0.9
MTX1	1	155.21	2.9	-0.12	\ensuremath{8 \times 10^{-11}}	0	0.9
CD1C	1	158.29	6.5	-0.1	\ensuremath{5 \times 10^{-7}}	-0.02	0.4
CD1E	1	158.35	6.5	-0.12	\ensuremath{8 \times 10^{-10}}	-0.02	0.3
CFAP45	1	159.87	2	-0.11	\ensuremath{3 \times 10^{-9}}	0.03	0.2
SLAMF1	1	160.61	4.8	0.17	\ensuremath{2 \times 10^{-20}}	0.01	0.7
FCGR2B	1	161.66	2.9	-0.1	\ensuremath{5 \times 10^{-7}}	-0.03	0.1
CD247	1	167.43	5.8	-0.13	\ensuremath{2 \times 10^{-11}}	0.02	0.4
RALGPS2	1	178.73	2	-0.1	\ensuremath{5 \times 10^{-8}}	-0.02	0.2
ATP2B4	1	203.63	2.4	-0.12	\ensuremath{2 \times 10^{-10}}	-0.05	0.01
BATF3	1	212.69	3.8	-0.1	\ensuremath{2 \times 10^{-7}}	0	0.8
CNIH3	1	224.43	1	0.14	\ensuremath{5 \times 10^{-13}}
AL445524.1	1	231.52	4.8	0.1	\ensuremath{8 \times 10^{-8}}	-0.01	0.5
RAB10	2	26.03	1	-0.14	\ensuremath{4 \times 10^{-13}}
SRBD1	2	45.39	2.6	0.11	\ensuremath{3 \times 10^{-9}}	-0.02	0.4
SERTAD2	2	64.63	2.7	-0.13	\ensuremath{4 \times 10^{-12}}	0	1
RAB11FIP5	2	73.07	3.7	-0.1	\ensuremath{5 \times 10^{-7}}	0.01	0.6
VAMP5	2	85.58	5.5	0.1	\ensuremath{3 \times 10^{-7}}	0.01	0.5
IL18R1	2	102.31	4.9	0.11	\ensuremath{2 \times 10^{-9}}	0.02	0.3
IL18RAP	2	102.42	6.5	0.09	\ensuremath{7 \times 10^{-7}}	0.03	0.2
ECRG4	2	106.06	2.9	0.09	\ensuremath{7 \times 10^{-7}}	0.04	0.03
CHN1	2	174.8	5.6	-0.12	\ensuremath{2 \times 10^{-9}}	0.01	0.7
STAT1	2	190.91	5.7	0.1	\ensuremath{9 \times 10^{-8}}	-0.02	0.2
STAT4	2	191.03	1.8	0.12	\ensuremath{1 \times 10^{-9}}	0.02	0.3
CTLA4	2	203.87	7.6	0.21	\ensuremath{2 \times 10^{-28}}	-0.08	\ensuremath{3 \times 10^{-5}}
ADAM23	2	206.44	2.8	-0.09	\ensuremath{9 \times 10^{-7}}	-0.02	0.2
LRRFIP1	2	237.63	1.9	-0.13	\ensuremath{2 \times 10^{-11}}	0.02	0.4
PASK	2	241.11	2	-0.1	\ensuremath{6 \times 10^{-8}}	0.02	0.3
ARPC4	3	9.79	1	0.09	\ensuremath{9 \times 10^{-7}}	0.03	0.1
TMEM43	3	14.13	3.8	-0.1	\ensuremath{2 \times 10^{-7}}	0.01	0.6
ANKRD28	3	15.67	2.9	-0.11	\ensuremath{2 \times 10^{-8}}	0	0.9
PARP3	3	51.94	3	0.13	\ensuremath{1 \times 10^{-10}}	0.04	0.05
PARP14	3	122.68	2.5	0.14	\ensuremath{6 \times 10^{-14}}	0	0.8
PXYLP1	3	141.23	1	0.11	\ensuremath{2 \times 10^{-8}}	0	0.9
TIPARP	3	156.67	2.5	-0.11	\ensuremath{1 \times 10^{-8}}	-0.01	0.7
PLD1	3	171.6	2	-0.1	\ensuremath{4 \times 10^{-7}}	0.02	0.4
ECT2	3	172.75	2.8	-0.11	\ensuremath{1 \times 10^{-8}}	0.01	0.5
IL1RAP	3	190.51	3.7	-0.11	\ensuremath{2 \times 10^{-8}}	0.03	0.1
SH3TC1	4	8.18	2	-0.14	\ensuremath{7 \times 10^{-14}}	0.01	0.6
LAP3	4	17.58	2	0.13	\ensuremath{5 \times 10^{-11}}	-0.04	0.05
RELL1	4	37.59	2	-0.12	\ensuremath{6 \times 10^{-10}}	0.05	0.01
PARM1	4	74.93	3	-0.13	\ensuremath{9 \times 10^{-12}}	-0.01	0.7
HERC5	4	88.46	5.4	0.1	\ensuremath{2 \times 10^{-7}}
METTL14	4	118.69	2	-0.11	\ensuremath{5 \times 10^{-9}}	0.01	0.7
INPP4B	4	142.02	2.4	0.1	\ensuremath{4 \times 10^{-7}}	0.04	0.05
ITGA2	5	52.99	1.9	0.14	\ensuremath{2 \times 10^{-14}}	0.02	0.2
MEF2C	5	88.72	8.4	-0.1	\ensuremath{7 \times 10^{-7}}	-0.01	0.5
F12	5	177.4	2	-0.12	\ensuremath{1 \times 10^{-9}}	-0.01	0.5
ZSCAN16	6	28.12	1	0.14	\ensuremath{4 \times 10^{-13}}
PBX2	6	32.18	2	0.14	\ensuremath{8 \times 10^{-13}}
NOTCH4	6	32.19	1	0.13	\ensuremath{7 \times 10^{-12}}
TAP1	6	32.85	2	0.11	\ensuremath{1 \times 10^{-8}}
MAPK14	6	36.03	3.9	0.1	\ensuremath{4 \times 10^{-7}}	0.02	0.3
NT5E	6	85.45	4	-0.1	\ensuremath{1 \times 10^{-7}}	-0.01	0.5
CALHM6	6	116.46	2.9	0.13	\ensuremath{7 \times 10^{-12}}	0.01	0.7
TAGAP	6	159.03	4.1	-0.1	\ensuremath{1 \times 10^{-7}}	0.03	0.2
LFNG	7	2.51	1	-0.14	\ensuremath{5 \times 10^{-13}}	-0.02	0.3
IQCE	7	2.56	2	0.12	\ensuremath{7 \times 10^{-11}}	-0.01	0.5
RAC1	7	6.37	1	-0.14	\ensuremath{6 \times 10^{-13}}	0	0.9
TMEM106B	7	12.21	1	0.14	\ensuremath{3 \times 10^{-13}}	-0.02	0.3
MPP6	7	24.57	1	0.14	\ensuremath{4 \times 10^{-13}}	0.01	0.5
ELMO1	7	36.85	1	-0.15	\ensuremath{6 \times 10^{-15}}	-0.01	0.7
GPR141	7	37.68	2	-0.15	\ensuremath{7 \times 10^{-16}}	-0.01	0.5
STARD3NL	7	38.18	1	0.14	\ensuremath{3 \times 10^{-13}}	-0.02	0.3
BLVRA	7	43.76	2	0.15	\ensuremath{2 \times 10^{-15}}	-0.03	0.1
AEBP1	7	44.1	1	0.14	\ensuremath{4 \times 10^{-13}}	-0.02	0.3
ZMIZ2	7	44.75	1	-0.14	\ensuremath{2 \times 10^{-12}}	-0.01	0.7
CCM2	7	45	2	-0.14	\ensuremath{2 \times 10^{-13}}	0.05	0.005
UPP1	7	48.09	1.8	0.11	\ensuremath{1 \times 10^{-8}}	0.03	0.2
GRB10	7	50.59	1	0.14	\ensuremath{1 \times 10^{-12}}	-0.04	0.05
NIPSNAP2	7	55.95	1	-0.14	\ensuremath{2 \times 10^{-13}}	-0.03	0.1
GSAP	7	77.31	3.9	0.13	\ensuremath{6 \times 10^{-11}}	0	0.8
CDK14	7	90.47	1	-0.14	\ensuremath{5 \times 10^{-13}}	0.02	0.3
SAMD9L	7	93.13	4.9	0.11	\ensuremath{9 \times 10^{-9}}	0.02	0.4
SGCE	7	94.52	3	0.14	\ensuremath{7 \times 10^{-13}}	0.01	0.6
PEG10	7	94.66	1	-0.16	\ensuremath{2 \times 10^{-17}}	0	0.9
PDK4	7	95.58	1.7	-0.14	\ensuremath{4 \times 10^{-13}}	0.03	0.1
LMTK2	7	98.11	1	0.14	\ensuremath{1 \times 10^{-12}}	-0.04	0.04
BRI3	7	98.25	1	0.14	\ensuremath{1 \times 10^{-12}}	0.03	0.2
ACHE	7	100.89	1	-0.14	\ensuremath{1 \times 10^{-12}}
LRRN3	7	111.09	3	0.11	\ensuremath{2 \times 10^{-9}}	-0.01	0.8
MDFIC	7	114.92	1	0.14	\ensuremath{4 \times 10^{-13}}	-0.02	0.2
UBE2H	7	129.83	1.8	0.14	\ensuremath{1 \times 10^{-12}}	0.03	0.2
WDR91	7	135.18	1	0.14	\ensuremath{6 \times 10^{-13}}	0.03	0.1
HIPK2	7	139.56	2	0.12	\ensuremath{1 \times 10^{-10}}	-0.02	0.3
PARP12	7	140.02	1	0.14	\ensuremath{5 \times 10^{-13}}	0	0.9
SLC37A3	7	140.29	1	-0.14	\ensuremath{3 \times 10^{-13}}	0.03	0.07
MRPS33	7	141	1	0.14	\ensuremath{5 \times 10^{-13}}	0	0.9
PRKAG2	7	151.56	1	0.14	\ensuremath{3 \times 10^{-13}}	0.01	0.6
AC099552.2	7	155.27	1	0.14	\ensuremath{6 \times 10^{-13}}	0.01	0.8
CSGALNACT1	8	19.4	1.6	-0.14	\ensuremath{1 \times 10^{-12}}	0	1
ADAM28	8	24.29	1	-0.11	\ensuremath{1 \times 10^{-9}}	-0.03	0.2
PNOC	8	28.32	3.7	-0.14	\ensuremath{2 \times 10^{-12}}
ASH2L	8	38.11	1	-0.14	\ensuremath{3 \times 10^{-13}}	0.02	0.2
TACC1	8	38.73	1	0.14	\ensuremath{3 \times 10^{-13}}	-0.01	0.7
ADAM9	8	39	2	-0.14	\ensuremath{5 \times 10^{-13}}	0.01	0.6
KAT6A	8	41.93	1	0.14	\ensuremath{1 \times 10^{-12}}	0	1
AP3M2	8	42.15	2.7	-0.1	\ensuremath{2 \times 10^{-7}}	0	0.9
MYBL1	8	66.56	2.9	0.1	\ensuremath{3 \times 10^{-8}}	0.02	0.2
FAM91A1	8	123.77	1	0.13	\ensuremath{5 \times 10^{-12}}
SQLE	8	125	5.5	-0.11	\ensuremath{8 \times 10^{-9}}	0.02	0.4
EFR3A	8	131.9	1	-0.14	\ensuremath{6 \times 10^{-13}}	0.01	0.5
SLA	8	133.04	1	0.14	\ensuremath{5 \times 10^{-13}}	0.01	0.7
NAPRT	8	143.57	1	0.14	\ensuremath{1 \times 10^{-12}}	0.05	0.01
CD274	9	5.45	1.8	0.12	\ensuremath{2 \times 10^{-9}}	0	1
RRAGA	9	19.05	1	0.14	\ensuremath{6 \times 10^{-13}}	-0.01	0.5
SMIM27	9	32.55	1	0.14	\ensuremath{3 \times 10^{-13}}
B4GALT1	9	33.1	1	-0.14	\ensuremath{4 \times 10^{-13}}
UBE2R2	9	33.82	1	-0.14	\ensuremath{1 \times 10^{-12}}	-0.02	0.3
ENHO	9	34.52	2.9	-0.12	\ensuremath{5 \times 10^{-10}}	0.05	0.004
KIF27	9	83.83	2	-0.14	\ensuremath{2 \times 10^{-13}}	0.03	0.1
SEMA4D	9	89.36	1	-0.14	\ensuremath{2 \times 10^{-13}}	0.01	0.8
PHF2	9	93.58	1	0.14	\ensuremath{5 \times 10^{-13}}	0.01	0.5
MFSD14B	9	94.37	1	0.14	\ensuremath{1 \times 10^{-12}}	-0.02	0.2
HSD17B3	9	96.24	1.9	-0.14	\ensuremath{8 \times 10^{-13}}	-0.02	0.2
FKBP15	9	113.16	1	-0.14	\ensuremath{6 \times 10^{-13}}	-0.02	0.4
ZBTB34	9	126.86	1	-0.11	\ensuremath{3 \times 10^{-8}}	-0.02	0.3
STXBP1	9	127.58	1	-0.14	\ensuremath{3 \times 10^{-13}}	0.04	0.04
PTPA	9	129.11	1.9	-0.14	\ensuremath{5 \times 10^{-13}}	-0.08	\ensuremath{6 \times 10^{-5}}
KLF6	10	3.78	2.6	-0.13	\ensuremath{5 \times 10^{-12}}	0.01	0.6
IL15RA	10	5.94	2	0.1	\ensuremath{3 \times 10^{-7}}	0.01	0.6
JMJD1C	10	63.17	3.6	-0.1	\ensuremath{2 \times 10^{-7}}	0	0.8
DDIT4	10	72.27	4	0.12	\ensuremath{6 \times 10^{-10}}	-0.02	0.2
IFIT1	10	89.39	5.9	0.1	\ensuremath{3 \times 10^{-7}}	0	0.8
RRP12	10	97.36	8.3	-0.1	\ensuremath{6 \times 10^{-7}}	0.02	0.3
PYROXD2	10	98.38	1	0.14	\ensuremath{5 \times 10^{-13}}	-0.02	0.4
TRIM8	10	102.64	3.8	-0.1	\ensuremath{1 \times 10^{-7}}	0.01	0.8
CALHM2	10	103.45	5	-0.1	\ensuremath{2 \times 10^{-7}}	0.01	0.7
STN1	10	103.88	1.8	0.12	\ensuremath{3 \times 10^{-10}}	-0.02	0.3
SORCS3	10	104.64	3.7	-0.1	\ensuremath{7 \times 10^{-8}}	0	1
TTC17	11	43.36	1	-0.14	\ensuremath{3 \times 10^{-13}}	-0.03	0.09
CD5	11	61.1	5.5	0.2	\ensuremath{7 \times 10^{-28}}	-0.01	0.5
POLA2	11	65.26	2	0.13	\ensuremath{1 \times 10^{-11}}	-0.02	0.3
DOC2GP	11	67.61	1	-0.14	\ensuremath{2 \times 10^{-13}}	0.01	0.6
UCP2	11	73.97	2	-0.12	\ensuremath{7 \times 10^{-11}}	0.01	0.7
CASP4LP	11	104.9	4.9	0.18	\ensuremath{5 \times 10^{-20}}	0	0.9
CASP1	11	105.03	3.9	0.1	\ensuremath{3 \times 10^{-7}}	0.01	0.5
IL10RA	11	117.99	5.7	0.17	\ensuremath{9 \times 10^{-20}}	-0.02	0.2
CD3D	11	118.34	3.9	-0.11	\ensuremath{5 \times 10^{-9}}	-0.02	0.3
NLRX1	11	119.17	1	0.14	\ensuremath{7 \times 10^{-13}}	0.01	0.5
LAG3	12	6.77	2.9	-0.12	\ensuremath{7 \times 10^{-10}}	-0.02	0.3
CD163L1	12	7.35	1	0.14	\ensuremath{3 \times 10^{-13}}	-0.01	0.5
ST8SIA1	12	22.06	3.8	0.19	\ensuremath{2 \times 10^{-24}}	-0.03	0.2
ITPR2	12	26.34	1	-0.14	\ensuremath{9 \times 10^{-13}}
LINC02555	12	40.14	1.9	-0.14	\ensuremath{1 \times 10^{-12}}	0.03	0.1
ARF3	12	48.94	1.6	-0.15	\ensuremath{3 \times 10^{-15}}	-0.02	0.3
ASIC1	12	50.06	1	-0.14	\ensuremath{5 \times 10^{-13}}	-0.01	0.8
DAZAP2	12	51.24	1	0.14	\ensuremath{4 \times 10^{-13}}	0.01	0.7
TESPA1	12	54.95	2.9	0.14	\ensuremath{4 \times 10^{-13}}	-0.02	0.4
RBMS2	12	56.52	1	0.14	\ensuremath{2 \times 10^{-13}}	0	0.9
CTDSP2	12	57.82	2	-0.15	\ensuremath{9 \times 10^{-15}}
ATP2B1	12	89.59	1.6	-0.14	\ensuremath{2 \times 10^{-13}}	-0.01	0.5
TCP11L2	12	106.3	4	-0.11	\ensuremath{6 \times 10^{-9}}	-0.01	0.8
OAS3	12	112.94	3.8	0.1	\ensuremath{4 \times 10^{-7}}	-0.05	0.005
OAS2	12	112.98	4.8	0.1	\ensuremath{4 \times 10^{-7}}	-0.06	\ensuremath{6 \times 10^{-4}}
SLC8B1	12	113.3	1	-0.14	\ensuremath{8 \times 10^{-13}}	0	0.9
ATP5F1EP2	13	27.95	1	0.14	\ensuremath{1 \times 10^{-12}}
SLC46A3	13	28.7	1	-0.14	\ensuremath{6 \times 10^{-13}}
KL	13	33.02	2.7	-0.14	\ensuremath{2 \times 10^{-13}}
RGCC	13	41.46	1	-0.14	\ensuremath{1 \times 10^{-12}}	-0.02	0.4
EPSTI1	13	42.89	4.8	0.14	\ensuremath{6 \times 10^{-14}}	-0.01	0.7
SLC25A30	13	45.39	1	0.14	\ensuremath{2 \times 10^{-13}}	0.01	0.6
LPAR6	13	48.39	2.6	0.11	\ensuremath{7 \times 10^{-9}}	0	0.8
LINC00402	13	74.23	3.9	0.14	\ensuremath{3 \times 10^{-12}}	0	0.8
RAP2A	13	97.43	2	-0.13	\ensuremath{2 \times 10^{-11}}	-0.02	0.3
BIVM	13	102.8	2	0.14	\ensuremath{6 \times 10^{-13}}	0.01	0.7
AL355922.1	14	20.92	1	-0.14	\ensuremath{4 \times 10^{-13}}	-0.04	0.02
PRMT5	14	22.92	1	-0.14	\ensuremath{1 \times 10^{-12}}	-0.01	0.6
C14orf93	14	22.99	1.8	0.14	\ensuremath{3 \times 10^{-13}}	0.03	0.1
JPH4	14	23.57	1	0.11	\ensuremath{4 \times 10^{-8}}
REC8	14	24.17	3.5	0.12	\ensuremath{1 \times 10^{-9}}	0	0.9
AL121603.2	14	34.87	1	0.14	\ensuremath{7 \times 10^{-13}}	0	1
NIN	14	50.72	2	0.14	\ensuremath{1 \times 10^{-12}}	-0.03	0.09
TMX1	14	51.24	1	0.13	\ensuremath{3 \times 10^{-12}}	0.01	0.8
SYNE2	14	63.76	4.7	0.14	\ensuremath{1 \times 10^{-12}}	0.02	0.4
PLEKHG3	14	64.7	1.9	-0.14	\ensuremath{2 \times 10^{-13}}	0.01	0.5
FOS	14	75.28	4	-0.13	\ensuremath{3 \times 10^{-11}}	0.02	0.4
JDP2	14	75.43	1	-0.15	\ensuremath{2 \times 10^{-15}}	0.01	0.7
IRF2BPL	14	77.02	3	-0.14	\ensuremath{2 \times 10^{-12}}	-0.03	0.2
LINC02289	14	77.07	1	0.14	\ensuremath{2 \times 10^{-13}}	-0.01	0.8
FOXN3	14	89.12	1	-0.14	\ensuremath{2 \times 10^{-13}}	-0.01	0.7
FBLN5	14	91.87	2	0.11	\ensuremath{2 \times 10^{-8}}	0	0.9
C14orf132	14	96.04	2	-0.14	\ensuremath{5 \times 10^{-14}}	-0.01	0.6
WARS1	14	100.33	1.9	0.14	\ensuremath{6 \times 10^{-14}}	-0.02	0.3
MARK3	14	103.39	1	-0.16	\ensuremath{2 \times 10^{-16}}	0.03	0.1
CRIP1	14	105.49	2.8	-0.13	\ensuremath{4 \times 10^{-11}}
TEDC1	14	105.49	2.9	-0.12	\ensuremath{3 \times 10^{-10}}	0.03	0.1
FAM30A	14	105.92	2.9	-0.11	\ensuremath{7 \times 10^{-9}}
LPCAT4	15	34.36	1	0.14	\ensuremath{7 \times 10^{-13}}	0	0.9
RMDN3	15	40.74	2	0.13	\ensuremath{4 \times 10^{-11}}	-0.01	0.6
CCNDBP1	15	43.19	1	0.13	\ensuremath{5 \times 10^{-12}}	-0.05	0.02
SQOR	15	45.63	2	0.14	\ensuremath{1 \times 10^{-12}}	-0.01	0.8
CLK3	15	74.6	1	0.14	\ensuremath{3 \times 10^{-13}}
TMEM204	16	1.53	6.8	0.11	\ensuremath{1 \times 10^{-8}}	0.02	0.3
FAHD1	16	1.83	1	0.14	\ensuremath{4 \times 10^{-13}}	0	1
CES1	16	55.8	1.6	0.14	\ensuremath{1 \times 10^{-12}}	0.02	0.4
HERPUD1	16	56.93	1.8	0.12	\ensuremath{3 \times 10^{-10}}	0.02	0.2
MAF	16	79.59	3	0.23	\ensuremath{1 \times 10^{-34}}	0.04	0.05
CLEC10A	17	7.07	4.9	-0.1	\ensuremath{6 \times 10^{-8}}	0	0.9
PHF23	17	7.24	1	-0.16	\ensuremath{1 \times 10^{-16}}	0.03	0.2
CLDN7	17	7.26	1	0.15	\ensuremath{1 \times 10^{-14}}	0.05	0.006
ZNF18	17	11.98	2	-0.15	\ensuremath{6 \times 10^{-16}}	0.01	0.8
PMP22	17	15.23	3.6	0.1	\ensuremath{3 \times 10^{-7}}	-0.04	0.05
FLII	17	18.24	1	-0.16	\ensuremath{1 \times 10^{-16}}	-0.01	0.7
NUFIP2	17	29.26	1	-0.15	\ensuremath{2 \times 10^{-14}}
SSH2	17	29.63	1	-0.15	\ensuremath{1 \times 10^{-14}}
RAB11FIP4	17	31.39	1	-0.15	\ensuremath{2 \times 10^{-15}}
CCL8	17	34.32	1	-0.15	\ensuremath{2 \times 10^{-14}}	0.01	0.6
ORMDL3	17	39.92	1	0.16	\ensuremath{2 \times 10^{-17}}	0	0.9
JUP	17	41.75	3	-0.1	\ensuremath{5 \times 10^{-7}}	0.02	0.2
MEOX1	17	43.64	5.5	-0.14	\ensuremath{2 \times 10^{-13}}	0.02	0.2
ATXN7L3	17	44.19	1	-0.14	\ensuremath{2 \times 10^{-13}}	0.02	0.3
TMEM92	17	50.27	1	-0.15	\ensuremath{5 \times 10^{-15}}	-0.01	0.7
TMEM92-AS1	17	50.28	1	-0.13	\ensuremath{1 \times 10^{-12}}	-0.01	0.6
SPAG9	17	50.96	1	0.14	\ensuremath{2 \times 10^{-13}}	0	0.9
CUEDC1	17	57.86	2.9	-0.1	\ensuremath{7 \times 10^{-8}}	-0.02	0.3
PTRH2	17	59.67	1	-0.16	\ensuremath{2 \times 10^{-17}}	-0.01	0.5
GNA13	17	65.01	1	-0.13	\ensuremath{2 \times 10^{-12}}	-0.03	0.1
MAP2K6	17	69.41	2.9	0.13	\ensuremath{2 \times 10^{-12}}
ITGB4	17	75.72	2	-0.14	\ensuremath{2 \times 10^{-13}}	0.01	0.8
LGALS3BP	17	78.97	5.3	0.15	\ensuremath{7 \times 10^{-14}}	0	0.8
SECTM1	17	82.32	2	0.11	\ensuremath{4 \times 10^{-9}}	0	0.9
RBBP8	18	22.8	3	-0.11	\ensuremath{4 \times 10^{-9}}	-0.02	0.2
TTC39C	18	23.99	2.8	0.12	\ensuremath{1 \times 10^{-10}}	0	1
KLHL14	18	32.67	2	-0.1	\ensuremath{8 \times 10^{-8}}
MADCAM1	19	0.49	2	0.14	\ensuremath{1 \times 10^{-12}}	0.02	0.4
S1PR4	19	3.17	1.6	0.14	\ensuremath{2 \times 10^{-12}}	0.03	0.1
RFX2	19	5.99	2.7	-0.12	\ensuremath{9 \times 10^{-10}}	0.02	0.2
FBXW9	19	12.69	1	0.14	\ensuremath{4 \times 10^{-14}}	-0.01	0.5
LYL1	19	13.1	1	0.12	\ensuremath{1 \times 10^{-10}}
EPS15L1	19	16.36	1.9	0.14	\ensuremath{4 \times 10^{-13}}	-0.02	0.3
FCHO1	19	17.75	1	-0.14	\ensuremath{2 \times 10^{-13}}	0.02	0.3
GMIP	19	19.63	1	0.14	\ensuremath{1 \times 10^{-12}}	-0.02	0.4
ZFP82	19	36.38	1	-0.1	\ensuremath{6 \times 10^{-8}}	-0.03	0.09
ZNF461	19	36.64	1	-0.12	\ensuremath{8 \times 10^{-10}}	0.02	0.3
ZNF790-AS1	19	36.8	1	0.15	\ensuremath{4 \times 10^{-15}}	-0.01	0.7
SUPT5H	19	39.44	1	-0.14	\ensuremath{5 \times 10^{-14}}	-0.01	0.7
AXL	19	41.22	1	0.12	\ensuremath{1 \times 10^{-9}}	0.02	0.4
TMEM91	19	41.35	1	-0.12	\ensuremath{1 \times 10^{-10}}	-0.03	0.1
B9D2	19	41.35	1	0.14	\ensuremath{2 \times 10^{-12}}	-0.04	0.06
DEDD2	19	42.2	1	0.13	\ensuremath{7 \times 10^{-12}}	0.01	0.7
NECTIN2	19	44.85	1	-0.14	\ensuremath{6 \times 10^{-13}}	-0.02	0.2
CLASRP	19	45.04	1	0.14	\ensuremath{3 \times 10^{-13}}	-0.01	0.6
FOSB	19	45.47	3.7	-0.12	\ensuremath{3 \times 10^{-10}}	-0.02	0.3
NAPA	19	47.49	1.8	0.14	\ensuremath{1 \times 10^{-12}}	0	0.9
NOSIP	19	49.56	2.9	-0.14	\ensuremath{1 \times 10^{-13}}	0.02	0.4
PNKP	19	49.86	1	-0.14	\ensuremath{2 \times 10^{-13}}	-0.01	0.6
SIGLEC9	19	51.12	1	0.14	\ensuremath{2 \times 10^{-13}}	0.01	0.7
SIGLEC7	19	51.14	1	-0.14	\ensuremath{6 \times 10^{-13}}	-0.01	0.6
ZNF28	19	52.8	1	-0.14	\ensuremath{7 \times 10^{-14}}	0.01	0.6
LILRA6	19	54.24	1	-0.14	\ensuremath{7 \times 10^{-13}}	0.04	0.03
TMEM86B	19	55.23	1.3	-0.16	\ensuremath{9 \times 10^{-18}}	0.01	0.7
ZNF772	19	57.47	1	0.16	\ensuremath{1 \times 10^{-16}}	0	0.8
ZNF419	19	57.49	1	-0.14	\ensuremath{3 \times 10^{-14}}	0.01	0.7
ZNF587B	19	57.82	1	-0.11	\ensuremath{2 \times 10^{-9}}	0.02	0.3
ZNF417	19	57.9	1	-0.14	\ensuremath{7 \times 10^{-14}}	0.02	0.3
C19orf18	19	57.96	1	0.16	\ensuremath{3 \times 10^{-16}}	0	0.9
ZNF274	19	58.18	1	0.12	\ensuremath{3 \times 10^{-10}}	0.01	0.7
TRIM28	19	58.54	1	-0.14	\ensuremath{3 \times 10^{-14}}	-0.02	0.3
ISM1	20	13.22	2.6	0.1	\ensuremath{8 \times 10^{-8}}	-0.01	0.7
BFSP1	20	17.49	2	-0.12	\ensuremath{2 \times 10^{-10}}	0.01	0.6
HM13	20	31.51	1.4	-0.16	\ensuremath{3 \times 10^{-17}}
TM9SF4	20	32.11	3	-0.11	\ensuremath{3 \times 10^{-9}}
OSER1	20	44.2	1	0.14	\ensuremath{1 \times 10^{-12}}	0.02	0.3
KCNS1	20	45.09	2	-0.14	\ensuremath{4 \times 10^{-13}}	0.01	0.7
STAU1	20	49.11	1	0.14	\ensuremath{9 \times 10^{-13}}	0.02	0.3
TSHZ2	20	52.97	3	-0.12	\ensuremath{2 \times 10^{-10}}	0.01	0.7
PPP1R3D	20	59.94	1	0.14	\ensuremath{4 \times 10^{-13}}	0	0.9
CDH26	20	59.96	1	0.14	\ensuremath{1 \times 10^{-12}}	0	0.9
RTEL1	20	63.66	1	-0.14	\ensuremath{5 \times 10^{-13}}
MX1	21	41.42	6.4	0.11	\ensuremath{5 \times 10^{-9}}	0.02	0.3
ABCG1	21	42.2	6.7	0.1	\ensuremath{2 \times 10^{-7}}	-0.02	0.3
PTTG1IP	21	44.85	1	0.14	\ensuremath{5 \times 10^{-13}}	0.02	0.4
PCBP3	21	45.64	1	0.14	\ensuremath{5 \times 10^{-13}}	-0.01	0.8
PICK1	22	38.06	1	-0.14	\ensuremath{3 \times 10^{-13}}	-0.02	0.4
APOBEC3C	22	39.01	1	0.14	\ensuremath{1 \times 10^{-12}}	0.04	0.05
TLR8	X	12.91	1	-0.14	\ensuremath{1 \times 10^{-12}}
NHS	X	17.38	1	0.14	\ensuremath{6 \times 10^{-13}}
PHKA2	X	18.89	1	-0.14	\ensuremath{5 \times 10^{-13}}
SAT1	X	23.78	1.7	0.14	\ensuremath{5 \times 10^{-13}}
OTUD5	X	48.92	1	-0.14	\ensuremath{5 \times 10^{-13}}
FOXP3	X	49.25	2.9	0.23	\ensuremath{5 \times 10^{-35}}
CLCN5	X	49.92	1	-0.14	\ensuremath{4 \times 10^{-13}}
VSIG4	X	66.02	1	-0.14	\ensuremath{3 \times 10^{-13}}
EDA	X	69.62	2	-0.1	\ensuremath{8 \times 10^{-8}}
ATP7A	X	77.91	1	0.14	\ensuremath{1 \times 10^{-12}}
TSC22D3	X	107.71	2	-0.11	\ensuremath{6 \times 10^{-9}}
BCORL1	X	129.98	1	-0.14	\ensuremath{4 \times 10^{-13}}
DENND10P1	X	130.49	1	0.14	\ensuremath{1 \times 10^{-12}}
GAB3	X	154.68	3	0.16	\ensuremath{1 \times 10^{-17}}
MTCP1	X	155.06	1	-0.13	\ensuremath{6 \times 10^{-11}}
