# Supplementary material for: Genome-wide aggregated trans-effects on risk of type 1 diabetes: A test of the “omnigenic” sparse effector hypothesis of complex trait genetics
Source: Am J Hum Genet. 2023 May 9;110(6):913–26. doi: 10.1016/j.ajhg.2023.04.003 (PMC10257008; doi:10.1016/j.ajhg.2023.04.003)
Supplement: Table S5. Associations of T1D with genome-wide scores for immune cell phenotypes computed with weights from Twins UK study2 — https://doi.org/10.1016/j.cell.2015.02.046 [file mmc4.xlsx]

## Sheet: table.s5
Associations of T1D with genome-wide scores for immune cell phenotypes computed using weights from Twins UK study2: https://doi.org/10.1016/j.cell.2015.02.046
Cell	Antigen	Estimate	pvalue
IgA+ B	CD27	-0.07	0.5
IgG+ B	CD27	-0.02	0.9
CD4 T	CD27	0.02	0.9
CD8 T	CD27	-0.04	0.9
Memory CD4	CD161	-0.11	0.2
CD4 T	CD39	-0.05	0.3
CD11c+CD123+ dendritic cell	CD123	0.01	0.9
Myeloid dendritic cell	CD123	-0.41	0.09
Plasmacytoid dendritic cell	CD123	-0.02	0.8
CD11c+CD123+ dendritic cell	CD32	0.01	0.8
Myeloid dendritic cell	CD32	-0.09	0.4
Plasmacytoid dendritic cell	CD32	0	1
Stem (CD34+)	CD34	-0.08	0.3
Double-negative T cell	CD3	-0.04	0.9
CD127+ Double-negative T cell	CD3	-0.17	0.5
NK Effector	CD56	0.07	0.4
CD2+ Effector NK	CD56	-0.04	0.7
Memory CD4	PD1	-0.01	0.9
Na√Øve CD4	CXCR3	-0.06	0.8
Effector NK (CD16+CD56+)	Total NK	0.01	0.9
Vd1+ gd T	Total T	0.13	0.6
Mature B	Total B	-0.11	0.4
IgA B (IgA+)	Memory B	0.19	0.4
IgE B (IgM-IgG-IgA-)	Memory B	0.2	0.4
IgG B (IgG+)	Memory B	0.04	0.6
CD1c-	mDC	0.24	0.3
CD1c+	mDC	-0.3	0.2
Myeloid dendritic cell subset (CD32+)	mDC	0.01	0.1
Double-positive T cell (CD4+CD8)	Lymphocytes	-0.04	0.9
CD1c-	mDC (incl CD11c-low)	-0.15	0.6
CD1c+	mDC (incl CD11c-low)	-0.07	0.8
CD31+ Memory CD8	CD8 T	-0.06	0.5
CD8 TM-like (CD27-CD28+CD127+CD244-CDRA+)	CD8 T	-0.03	0.9
CD8 TSCM (CD27+CD28+CD57-CD95+CD127+CD45RA+)	CD8 T	0.03	0.7
CD8 RTE (CD27+CD28+CD31+CD57-CD95-CD127+CD244-CD45RA+)	CD8 T	0.04	0.9
Naive (CD27+CD28+CD31-CD57-CD95-CD127+CD244-CD45RA+)	CD8 T	-0.16	0.5
TSCM (CD27+CD28+CD57-CD95+CD127+CD45RA+)	CD8 T	0.03	0.7
CD8: CD39+	CD8 T	-0.37	0.02
CD8: CD25-CD39-CD73+HLA-DR+	CD8 T	-0.11	0.7
CD8 TM (CD27+CD28-CCR7+)	CD8 T	-0.26	0.03
CD4 TSCM (CD27+CD28+CD57-CD95+CD127+CD45RA+)	CD4 T	0	1
CD4 TM (CD27+CD127-)	CD4 T	-0.32	0.2
CD4 RTE (CD31+CD95-CD244+)	CD4 T	-0.22	0.4
RTE (CD27+CD28+CD31+CD57-CD95-CD127+CD244-CD45RA+)	CD4 T	-0.22	0.4
Treg (CD39+CD73-)	CD4 T	-0.16	0.06
Treg (CD39+)	CD4 T	-0.15	0.02
Treg (CD39-CD73+)	CD4 T	0	1
Treg (CD73+)	CD4 T	0.01	1
Treg (CD39+CD73+)	CD4 T	-0.19	0.05
Double-positive T cell Exhausted (CD31-CD244+)	DPT	0.1	0.3
Th1* (PD1-CCR4-CCR6+CXCR3+CXCR5-)	CD4 Memory	-0.06	0.8
Th17 (CXCR3-CCR4+CCR6+CCR10-)	CD4 Memory	-0.54	0.08
Th22 (CXCR3-CCR4+CCR6+CCR10+)	CD4 Memory	-0.01	1
preTh17 (CD161+)	CD4 Memory	-0.32	0.2
Th1* (PD1+CCR4-CCR6+)	CD4 Memory	-0.04	0.4
CCR6+ (CCR6)	CD4 Memory	-0.53	0.08
Th1* (CCR6+CXCR3+)	CD4 Memory	0.01	0.9
cTFH (CXCR5+PD1+)	CD4 Memory	0.06	0.3
cTFH (CD161-CCR6+CXCR5+)	CD4 Memory	-0.09	0.8
pre-Th17 (CD161+CCR4+CCR6-CCR10-CXCR5-)	CD4 Memory	-0.32	0.2
Th0 Na√Øve (CCR4-CXCR3-)	CD4 Na√Øve	0.39	0.1
Th2 Na√Øve (CCR4+CXCR3+)	CD4 Na√Øve	-0.01	0.9
CD8 TFH (CCR4-CXCR5+)	CD8 Memory	0	1
Activating (CD335+)	NK Effector	-0.21	0.04
NK: CD337+ (CD337+)	NK Effector	0.14	0.6
Kir+CD335- (CD2+CD335-CD158a+)	NK Effector	0.63	0.02
NK: (CD314-CD158a+)	NK Effector	0	0.7
NK Kir+ (CD2-CD314+CD335-CD337-CD158a+CD158b+)	NK Effector	-0.09	0.4
NK subset: (CD2+CD337-CCR7-)	NK Effector	-0.1	0.3
NK subset: (CD314-CCR7-)	NK Effector	-0.06	0.3
NK subset: (CD314-CD335+)	NK Early	0.07	0.2
NK subset: (CD2-CD335+CD337+)	NK Early	0.15	0.5
NKT TM (CD27+CD28-CD45RA-)	NKT Early	0.27	0.3
Memory B (CD27+CD38-)	IgM early B	-0.34	0.1
IgE Activated (CD20-CD27-CD38+)	IgE Memory B	0.6	0.04
IgG Memory B (CD20+CD24+CD27+)	IgG Memory B	-0.05	0.6
Monocyte subset (CD11c-CD16-CD274+)	Monocyte	0.04	0.8
CD1c+ Myeloid dendritic cell subset (CD32+)	CD1c mDC	-0.07	0.4
